# Supplementary material for: Feasibility of cell-based therapy combined with descemetorhexis for treating Fuchs endothelial corneal dystrophy in rabbit model
Source: PLoS One. 2018 Jan 16;13(1):e0191306. doi: 10.1371/journal.pone.0191306 (PMC5770073; doi:10.1371/journal.pone.0191306)
Supplement: S1 File — (XLSX) [file pone.0191306.s001.xlsx]

## Sheet: Fig5B
	Corneal volume
	CCD(-)+RCECs		Diamiter	3 mm	5 mm	7 mm	10 mm
				3.6	10.7	22.3	50.7
				4.8	14.3	30.4	69.5
				2.7	7.6	15.8	36.7
				2.6	7.6	16	37.9
				3.6	10.3	21.5	51.1
				3.9	11.3	23.8	56.8
			Ave	3.53333	10.3	21.6333	50.45
			SD	0.814043	2.51952	5.43642	12.2497
	CCD(+)+RCECs		Diamiter	3 mm	5 mm	7 mm	10 mm
				5.8	16.3	32.8	69.8
				6.4	18.5	40.5	84.2
				3.9	10.9	22.6	52.6
				4	11.4	23.4	53.9
				3.5	9.8	20.4	49.2
				3.6	10.4	21.6	51.6
			Ave	4.53333	12.8833	26.8833	60.2167
			SD	1.24204	3.60634	8.0106	13.8605

## Sheet: Fig5C
	Central corneal thickness
	CCD(-)+RCECs		Day	Pre	1	2	3	5	7	10	14
				376	1200	954	926	914	591	547	627
				414	1119	847	893	769	568	676	586
				383	385	394	395	400	364	365	367
				376	887	633	484	415	394	388	356
				396	1182	775	737	695	593	525	493
				370	1019	665	830	690	574	633	520
			Ave	385.833	965.333	711.333	710.833	647.167	514	522.333	491.5
			SD	16.4246	307.06	195.105	221.617	202.563	105.438	125.917	111.324
			SE	6.7053	125.357	79.6512	90.4748	82.696	43.0449	51.4054	45.448
	CCD(+)+RCECs		Day	Pre	1	2	3	5	7	10	14
				347	1200	1200	1200	1121	932	937	697
				417	1200	1200	1200	1200	994	877	686
				421	1200	1200	1200	920	713	640	485
				413	1200	1200	1200	1200	808	638	473
				410	1200	1200	1200	1200	825	639	492
				471	1200	1200	1200	1200	950	640	490
			Ave	413.167	1200	1200	1200	1140.17	870.333	728.5	553.833
			SD	39.5192	0	0	0	112.393	105.96	139.563	106.897
			SE	16.1336	0	0	0	45.8842	43.2579	56.9765	43.6405
	Control		Day	Pre	1	2	3	5	7	10	14
				425	1200	1200	1200	1200	609	865	839
				388	1113	1200	1200	1200	1200	1200	1200
				378	1188	1200	1200	1200	1200	1200	1200
				325	1200	1200	1200	1200	1200	1200	1200
				377	1200	1200	1200	1200	1200	1200	1200
				390	1183	1200	1200	1200	1200	1200	1200
			Ave	380.5	1180.67	1200	1200	1200	1101.5	1144.17	1139.83
			SD	32.328	33.9392	0	0	0	241.275	136.763	147.378
			SE	13.1979	13.8556	0	0	0	98.5	55.8333	60.1667

## Sheet: Fig5D
	Cell density
	CCD(-)+RCECs		Area	Center	Peripheral
				782	749
				1188	1287
				2128	2198
				2268	2545
				1323	916
				1923	2053
			Ave	1602	1624.67
			SD	590.747	740.569
			SE	241.171	302.336
	CCD(+)+RCECs		Area	Center	Peripheral
				706	1374
				1449	1629
				1577	2020
				1727	1770
				2096	2049
				1055	1466
			Ave	1435	1718
			SD	493.637	280.439
			SE	201.526	114.489

## Sheet: Fig5E
	Intraocular pressure
	CCD(-)+RCECs		Day	Pre	1	2	3	5	7	10	14
				14	8	10	6	6	5	3	8
				9	8	9	11	5	4	3	5
				10	7	7	5	4	8	5	7
				9	6	7	5	10	8	7	11
				20	8	7	5	7	4	7	7
				6	3	3	5	3	3	3	4
			Ave	11.3333	6.66667	7.16667	6.16667	5.83333	5.33333	4.66667	7
			SD	4.96655	1.96638	2.40139	2.40139	2.48328	2.16025	1.96638	2.44949
			SE	2.02759	0.802773	0.980363	0.980363	1.01379	0.881917	0.802773	1
	CCD(+)+RCECs		Day	Pre	1	2	3	5	7	10	14
				10	6	7	4	3	5	3	6
				15	5	5	4	9	3	5	9
				7	4	4	3	3	3	3	3
				7	5	9	5	3	3	6	5
				5	3	4	6	3	3	4	6
				10	7	8	11	3	3	6	6
			Ave	9	5	6.16667	5.5	4	3.33333	4.5	5.83333
			SD	3.52136	1.41421	2.13698	2.88097	2.44949	0.816497	1.3784	1.94079
			SE	1.43759	0.57735	0.872417	1.17615	1	0.333333	0.562731	0.792324
	Control		Day	Pre	1	2	3	5	7	10	14
				3	9	5	3	7	3	4	3
				5	7	7	5	4	5	3	5
				12	12	7	7	5	8	7	11
				10	7	6	11	6	8	8	12
				20	6	7	5	5	4	5	7
				14	8	9	7	7	5	6	6
			Ave	10.6667	8.16667	6.83333	6.33333	5.66667	5.5	5.5	7.33333
			SD	6.18601	2.13698	1.32916	2.73252	1.21106	2.07364	1.87083	3.50238
			SE	2.52543	0.872417	0.542627	1.11555	0.494413	0.846562	0.763763	1.42984
